# Supplementary material for: Clinical, Laboratory, and Molecular Epidemiology of an Outbreak of Aseptic Meningitis Due to a Triple-Recombinant Echovirus in Ashburton, New Zealand
Source: Viruses. 2022 Mar 22;14(4):658. doi: 10.3390/v14040658 (PMC9030895; doi:10.3390/v14040658)
Supplement: Supplementary file 1 [file viruses-14-00658-s001.zip]

Archive with 1 entries (1 files):
- viruses-1610848-supplementary.pdf
